# Supplementary material for: Conventional Ameloblastoma. A Case Report with Microarray and Bioinformatic Analysis
Source: Diagnostics (Basel). 2022 Dec 16;12(12):3190. doi: 10.3390/diagnostics12123190 (PMC9777305; doi:10.3390/diagnostics12123190)
Supplement: Supplementary file 1 [file diagnostics-12-03190-s001.zip]

Archive with 1 entries (1 files):
- diagnostics-2073157-supplementary.txt
