# Supplementary material for: Conventional Ameloblastoma. A Case Report with Microarray and Bioinformatic Analysis
Source: Diagnostics (Basel). 2022 Dec 16;12(12):3190. doi: 10.3390/diagnostics12123190 (PMC9777305; doi:10.3390/diagnostics12123190)
Supplement: Supplementary file 1 [file diagnostics-12-03190-s001.zip › diagnostics-2073157-supplementary.txt]

Cy3	Cy5	Id	Symbol	Zscore
28	107	OPHSV0400007096	CDNA FLJ39509 fis, clone PROST2017836 (Hypothetical protein MGC35402). [Source:Uniprot/SPTREMBL;Acc:Q8N8H1]	2.28283626162019
27	119	H200000715	Ski oncogene (C-ski). [Source:Uniprot/SWISSPROT;Acc:P12755]	3.06854359811774
33	121	H200015813	Zinc finger protein 582. [Source:Uniprot/SWISSPROT;Acc:Q96NG8]	2.68624526990751
41	121	H300020999	Folate receptor beta precursor (FR-beta) (Folate receptor 2) (Folate receptor, fetal/placental) (Placental folate-binding protein) (FBP). [Source:Uniprot/SWISSPROT;Acc:P14207]	2.4605751667457
44	123	OPHSV0400002673	C12orf56 protein (Fragment). [Source:Uniprot/SPTREMBL;Acc:Q8IXR9]	2.75323645350586
45	121	H200019206	Probable G-protein coupled receptor 81 (G-protein coupled receptor 104). [Source:Uniprot/SWISSPROT;Acc:Q9BXC0]	2.75815350717416
50	109	H200014208	Vascular non-inflammatory molecule 3 precursor (Vanin-3). [Source:Uniprot/SWISSPROT;Acc:Q9NY84]	2.2304592773124
50	116	H300000620	Neurogenic differentiation factor 2 (NeuroD2) (NeuroD-related factor) (NDRF). [Source:Uniprot/SWISSPROT;Acc:Q15784]	2.30675266184088
48	128	H300003168	CDNA FLJ25168 fis, clone CBR08585. [Source:Uniprot/SPTREMBL;Acc:Q96LR1]	2.5518635588874
48	129	H200015828	G antigen family E member 1 (Prostate-associated gene 5 protein) (PAGE-5). [Source:Uniprot/SWISSPROT;Acc:Q96GU1]	2.65919993843913
47	143	H300021176	Zinc finger protein 217. [Source:Uniprot/SWISSPROT;Acc:O75362]	2.69929246565083
44	160	OPHSV0400003339	-	2.87131748646130
37	195	H300017918	-	3.05599737804598
65	116	H300002104	Selenoprotein T precursor. [Source:Uniprot/SWISSPROT;Acc:P62341]	2.3242970943298
62	122	OPHSV0400008603	-	2.58300350071716
61	127	H200011033	Membrane-spanning 4-domains subfamily A member 3 (Hematopoietic- specific transmembrane 4 protein) (HTm4) (CD20 antigen-like protein). [Source:Uniprot/SWISSPROT;Acc:Q96HJ5]	2.10901544841767
52	149	H300021097	Ectonucleoside triphosphate diphosphohydrolase 4 (EC 3.6.1.6) (NTPDase 4) (Uridine-diphosphatase) (UDPase) (Lysosomal apyrase-like protein of 70 kDa). [Source:Uniprot/SWISSPROT;Acc:Q9Y227]	2.65998417413423
60	132	OPHSV0400007122	Gamma-tubulin complex component 3 (GCP-3) (Spindle pole body protein Spc98 homolog) (hSpc98) (hGCP3) (h104p). [Source:Uniprot/SWISSPROT;Acc:Q96CW5]	2.42828024380315
55	154	H200006055	Ubiquitin conjugation factor E4 A. [Source:Uniprot/SWISSPROT;Acc:Q14139]	2.85340544638676
66	130	OPHSV0400004894	-	2.21642435933963
66	131	H300022673	Ubiquitin-conjugating enzyme E2 Q2 (EC 6.3.2.19) (Ubiquitin-protein ligase Q2) (Ubiquitin carrier protein Q2). [Source:Uniprot/SWISSPROT;Acc:Q8WVN8]	2.08012220377338
67	135	OPHSV0400008608	-	2.61652854382697
55	168	OPHSV0400005736	Diphosphoinositol polyphosphate phosphohydrolase 3 alpha (EC 3.6.1.52) (DIPP-3 alpha) (DIPP3 alpha) (hDIPP3alpha) (Diadenosine 5',5'''-P1,P6- hexaphosphate hydrolase 3 alpha) (EC 3.6.1.-) (Nucleoside diphosphate- linked moiety X motif 10) (Nudix motif 10) [Source:Uniprot/SWISSPROT;Acc:Q8NFP7]	2.92041119617391
59	158	H300010551	Sex comb on midleg-like protein 1. [Source:Uniprot/SWISSPROT;Acc:Q9UN30]	2.37266088081340
63	149	H200007022	Tyrosine-protein kinase receptor UFO precursor (EC 2.7.10.1) (AXL oncogene). [Source:Uniprot/SWISSPROT;Acc:P30530]	2.34492772066306
57	168	H300006129	Autophagy-related protein 3 (APG3-like) (hApg3) (Protein PC3-96). [Source:Uniprot/SWISSPROT;Acc:Q9NT62]	2.73485871869262
62	155	H300015971	Ataxin-1 (Spinocerebellar ataxia type 1 protein). [Source:Uniprot/SWISSPROT;Acc:P54253]	2.34719447326925
63	153	H200018004	Interleukin-21 precursor (IL-21) (Za11). [Source:Uniprot/SWISSPROT;Acc:Q9HBE4]	2.25439420439752
69	142	H300019115	PHD finger protein 7 (Testis development protein NYD-SP6). [Source:Uniprot/SWISSPROT;Acc:Q9BWX1]	2.57249959079833
68	146	H300022202	transcription factor-like nuclear regulator [Source:RefSeq_peptide;Acc:NP_060899]	2.48183909262374
73	137	OPHSV0400004491	-	2.22492117799365
62	164	OPHSV0400010719	ADP-ribosylation factor-like protein 5B (ADP-ribosylation factor-like protein 8). [Source:Uniprot/SWISSPROT;Acc:Q96KC2]	2.79533473546429
48	215	OPHSV0400006709	-	3.80206866505170
65	161	H200018059	Regulating synaptic membrane exocytosis protein 4 (Rab3-interacting molecule 4) (RIM 4) (RIM4 gamma). [Source:Uniprot/SWISSPROT;Acc:Q9H426]	2.39219883169683
58	182	H200014902	HEJ1. [Source:Uniprot/SPTREMBL;Acc:Q96RF1]	3.17916830733046
62	173	OPHSV0400009160	-	2.45623612328390
66	163	H200019688	Eukaryotic translation initiation factor 5 (eIF-5). [Source:Uniprot/SWISSPROT;Acc:P55010]	2.30767911098167
61	177	H200000760	Cysteine dioxygenase type 1 (EC 1.13.11.20) (Cysteine dioxygenase type I) (CDO) (CDO-I). [Source:Uniprot/SWISSPROT;Acc:Q16878]	2.67130087517809
78	140	OPHSV0400003598	-	2.12436044304477
76	144	H200017746	transmembrane protein 156 (TMEM156), mRNA [Source:RefSeq_dna;Acc:NM_024943]	2.13533228423869
68	161	OPHSV0400012745	Serine/threonine-protein kinase Nek7 (EC 2.7.11.1) (NimA-related protein kinase 7). [Source:Uniprot/SWISSPROT;Acc:Q8TDX7]	2.88278716764625
66	168	H300016898	Proline-serine-threonine phosphatase-interacting protein 2. [Source:Uniprot/SWISSPROT;Acc:Q9H939]	2.85761266525740
69	161	H300022648	Golgin subfamily A member 8A/B (Golgi autoantigen golgin-67) (88 kDa Golgi protein) (Gm88 autoantigen). [Source:Uniprot/SWISSPROT;Acc:Q9NZW0]	2.41023748911772
70	161	H200018030	C-C chemokine receptor-like 2 (Putative MCP-1 chemokine receptor) (Chemokine receptor CCR11) (Chemokine receptor X). [Source:Uniprot/SWISSPROT;Acc:O00421]	2.55280602817739
78	145	OPHSV0400001299	Zinc finger protein 600. [Source:Uniprot/SWISSPROT;Acc:Q6ZNG1]	2.10145684797797
78	146	OPHSV0400009182	-	2.13643417580787
76	150	OPHSV0400002820	Zinc finger protein 410 (Zinc finger protein APA-1) (Another partner for ARF 1). [Source:Uniprot/SWISSPROT;Acc:Q86VK4]	2.20422515106431
63	183	H300021575	Cervical cancer suppressor-1. [Source:Uniprot/SPTREMBL;Acc:Q9HBF5]	2.75618958299181
64	181	OPHSV0400011633	-	2.22396042251302
41	284	H200002215	GTP-binding protein 2. [Source:Uniprot/SWISSPROT;Acc:Q9BX10]	4.07652162601184
69	170	OPHSV0400010076	-	2.41772270809373
73	162	H200013352	Islet amyloid polypeptide precursor (Amylin) (Diabetes-associated peptide) (DAP) (Insulinoma amyloid peptide). [Source:Uniprot/SWISSPROT;Acc:P10997]	2.23534695769911
74	162	H200004293	Replication factor C subunit 4 (Replication factor C 37 kDa subunit) (RF-C 37 kDa subunit) (RFC37) (Activator 1 37 kDa subunit) (A1 37 kDa subunit). [Source:Uniprot/SWISSPROT;Acc:P35249]	2.43394320355790
79	153	OPHSV0400001407	olfactory receptor, family 6, subfamily C, member 70 [Source:RefSeq_peptide;Acc:NP_001005499]	2.0094851388001
73	167	OPHSV0400009473	Suppressor of cytokine signaling 5 (SOCS-5) (Cytokine-inducible SH2- containing protein 5) (Cytokine-inducible SH2 protein 6) (CIS-6). [Source:Uniprot/SWISSPROT;Acc:O75159]	2.54431003514617
77	159	H200013390	C19orf57 protein (Fragment). [Source:Uniprot/SPTREMBL;Acc:Q9BU49]	2.29304139207995
74	167	H200002210	SEC22 vesicle trafficking protein homolog C isoform b [Source:RefSeq_peptide;Acc:NP_004197]	2.51787099472425
74	167	OPHSV0400007562	-	2.48459896036918
73	171	H200004667	SLC45A4 protein. [Source:Uniprot/SPTREMBL;Acc:Q7L180]	3.12664803121223
77	163	H300016361	Sestrin-1 (p53-regulated protein PA26). [Source:Uniprot/SWISSPROT;Acc:Q9Y6P5]	2.94959452337723
88	143	OPHSV0400005334	Kelch-like protein 15. [Source:Uniprot/SWISSPROT;Acc:Q96M94]	2.02247676031987
86	148	OPHSV0400012280	-	2.10010098297439
85	150	H300018516	Sorting nexin-13 (RGS domain- and PHOX domain-containing protein) (RGS-PX1). [Source:Uniprot/SWISSPROT;Acc:Q9Y5W8]	2.23778869739269
78	165	H300017162	Microtubule-associated protein 9 (Aster-associated protein). [Source:Uniprot/SWISSPROT;Acc:Q49MG5]	2.59119515587854
82	157	H300017766	Kynureninase (EC 3.7.1.3) (L-kynurenine hydrolase). [Source:Uniprot/SWISSPROT;Acc:Q16719]	2.18938417180884
53	245	OPHSV0400005657	Keratin, type I cytoskeletal 16 (Cytokeratin-16) (CK-16) (Keratin-16) (K16). [Source:Uniprot/SWISSPROT;Acc:P08779]	4.30290063931343
78	168	OPHSV0400008887	-	2.48178440700258
86	154	OPHSV0400001494	phospholipase B1 [Source:RefSeq_peptide;Acc:NP_694566]	2.52309770881042
72	186	OPHSV0400008551	-	3.42029016141937
69	198	OPHSV0400001507	-	2.57626989327425
53	259	H200000221	T-lymphocyte activation antigen CD80 precursor (Activation B7-1 antigen) (CTLA-4 counter-receptor B7.1) (B7) (BB1). [Source:Uniprot/SWISSPROT;Acc:P33681]	3.94264601055722
72	192	OPHSV0400008033	-	3.69870761185169
90	155	OPHSV0400012931	-	2.33463291154358
86	163	H300015253	Bromodomain-containing protein 9 (Rhabdomyosarcoma antigen MU-RMS- 40.8). [Source:Uniprot/SWISSPROT;Acc:Q9H8M2]	2.51354858417545
87	163	H200016132	Caspase-14 precursor (EC 3.4.22.-) (CASP-14) [Contains: Caspase-14 subunit 1; Caspase-14 subunit 2]. [Source:Uniprot/SWISSPROT;Acc:P31944]	2.18293869821874
80	178	H300019604	AN1-type zinc finger protein 6 (Zinc finger A20 domain-containing protein 3) (Associated with PRK1 protein). [Source:Uniprot/SWISSPROT;Acc:Q6FIF0]	2.77948896869051
86	167	OPHSV0400004848	peptidylprolyl isomerase A (cyclophilin A)-like 4 [Source:RefSeq_peptide;Acc:NP_839944]	2.33654303134939
95	153	OPHSV0400009148	-	2.09662200181375
95	154	H300015670	Pregnancy-specific beta-1-glycoprotein 11 precursor (PSBG-11) (PSBG- 13). [Source:Uniprot/SWISSPROT;Acc:Q9UQ72]	2.00734738766007
91	161	H200008197	Endothelial differentiation-related factor 1 (EDF-1) (Multiprotein- bridging factor 1) (MBF1). [Source:Uniprot/SWISSPROT;Acc:O60869]	2.06658728075083
87	169	H200003419	CDNA: FLJ21945 fis, clone HEP04702 (Hypothetical protein FLJ21945). [Source:Uniprot/SPTREMBL;Acc:Q9H6R7]	2.39620186937728
66	226	H300006449	-	3.14224936337977
75	199	OPHSV0400004825	Serine/threonine-protein kinase ULK2 (EC 2.7.11.1) (Unc-51-like kinase 2). [Source:Uniprot/SWISSPROT;Acc:Q8IYT8]	2.45843144312568
76	197	OPHSV0400012139	-	2.61484431065925
66	228	H300006479	Zinc finger protein 483. [Source:Uniprot/SWISSPROT;Acc:Q8TF39]	3.48339012062331
71	213	H200017806	Tudor domain-containing protein 7 (Tudor repeat associator with PCTAIRE 2) (Trap). [Source:Uniprot/SWISSPROT;Acc:Q8NHU6]	3.75551138684845
88	173	OPHSV0400003321	-	2.25475520011965
87	177	OPHSV0400008920	-	2.00707926954871
84	184	OPHSV0400003766	IKK interacting protein isoform 2 [Source:RefSeq_peptide;Acc:NP_963906]	2.28888267329528
93	166.3	EMPTY	-	2.0439805663571
78	199	OPHSV0400011247	-	2.78066904992517
81	192	H200019396	nicotinate phosphoribosyltransferase domain containing 1 [Source:RefSeq_peptide;Acc:NP_660202]	2.61631260514196
87	180	H300016478	Zinc finger protein 44 (Zinc finger protein KOX7) (Gonadotropin- inducible transcription repressor 2) (GIOT-2). [Source:Uniprot/SWISSPROT;Acc:P15621]	2.00603858230771
84	187	H200017637	cAMP-specific 3',5'-cyclic phosphodiesterase 7B (EC 3.1.4.17). [Source:Uniprot/SWISSPROT;Acc:Q9NP56]	2.19336283931313
82	193	OPHSV0400005242	Nucleoporin. [Source:Uniprot/SPTREMBL;Acc:Q8IWV4]	3.07668448079101
90	177	OPHSV0400011076	-	2.27188433875763
83	193	H200004988	Kelch repeat and BTB domain-containing protein 10 (Kelch-related protein 1) (Kel-like protein 23) (Sarcosin). [Source:Uniprot/SWISSPROT;Acc:O60662]	2.64478667497213
76	213	OPHSV0400001460	-	2.83969431717686
68	243	OPHSV0400004980	Cardiac phospholamban (PLB). [Source:Uniprot/SWISSPROT;Acc:P26678]	4.03350635028041
91	182	OPHSV0400012654	-	2.41966622246491
65	257	H300022843	Zinc finger CCHC domain-containing protein 7. [Source:Uniprot/SWISSPROT;Acc:Q8N3Z6]	3.75002485743739
76	222	OPHSV0400007007	-	3.18114963168129
84	201	OPHSV0400009172	OTTHUMP00000029938. [Source:Uniprot/SPTREMBL;Acc:Q9NQ39]	2.68536677960080
87	195	H300005953	-	2.81288586878979
96	177	OPHSV0400003507	RNA-binding protein NOB1 (Protein ART-4) (Phosphorylation regulatory protein HP-10). [Source:Uniprot/SWISSPROT;Acc:Q9ULX3]	2.09047403919279
84	203	H300021905	Synaptosomal-associated protein 25 (SNAP-25) (Synaptosomal-associated 25 kDa protein) (Super protein) (SUP). [Source:Uniprot/SWISSPROT;Acc:P60880]	3.10455756216939
70	245	OPHSV0400003807	Zinc finger protein 12 (Zinc finger protein KOX3) (Zinc finger protein 325) (Gonadotropin-inducible transcription repressor 3) (GIOT-3). [Source:Uniprot/SWISSPROT;Acc:P17014]	3.39474554879461
90	193	OPHSV0400004946	-	2.54435929985634
91	191	OPHSV0400009196	CDNA FLJ44089 fis, clone TESTI4041624. [Source:Uniprot/SPTREMBL;Acc:Q6ZU01]	2.45813612082016
79	221	H200008186	Ribosomal protein S6 kinase alpha-3 (EC 2.7.11.1) (S6K-alpha 3) (90 kDa ribosomal protein S6 kinase 3) (p90-RSK 3) (Ribosomal S6 kinase 2) (RSK-2) (pp90RSK2) (Insulin-stimulated protein kinase 1) (ISPK-1) (MAP kinase-activated protein kinase 1b) (MAPKAPK1 [Source:Uniprot/SWISSPROT;Acc:P51812]	3.1107750472701
69	254	H200009088	Zinc finger protein 606 (Zinc finger protein 328). [Source:Uniprot/SWISSPROT;Acc:Q8WXB4]	3.08443471807572
72	244	H300015588	Uncharacterized protein C20orf38. [Source:Uniprot/SWISSPROT;Acc:Q9NUV7]	2.77582458078473
82	218	H300019228	tubulin tyrosine ligase-like family, member 9 [Source:RefSeq_peptide;Acc:NP_001008409]	2.94443880707270
101	178	OPHSV0400011532	-	2.40556166741175
97	186	H300003886	ELMO domain-containing protein 2. [Source:Uniprot/SWISSPROT;Acc:Q8IZ81]	2.33113932220949
89	203	OPHSV0400008889	-	2.43687504934120
66	274	OPHSV0400004968	-	3.54505325025388
99	184	OPHSV0400000737	Leucine zipper protein 1. [Source:Uniprot/SWISSPROT;Acc:Q86V48]	2.00457566812184
93	196	OPHSV0400010013	-	2.15440943124369
93	197	OPHSV0400009296	-	2.19989294133967
100	185	H300016473	Zinc finger and BTB domain-containing protein 8. [Source:Uniprot/SWISSPROT;Acc:Q8NAP8]	2.04101876864728
97	192	OPHSV0400003727	-	2.4057933916305
102	183	H300006746	CDNA: FLJ22680 fis, clone HSI10688 (FLJ20035 protein). [Source:Uniprot/SPTREMBL;Acc:Q9H616]	2.22284543832115
77	243	H200016966	Protein LMBR1L (Lipocalin-1-interacting membrane receptor) (Lipocalin- interacting membrane receptor) (Limb region 1 protein homolog-like). [Source:Uniprot/SWISSPROT;Acc:Q6UX01]	3.68194324727508
90	209	H300022721	Integrator complex subunit 7 (Int7). [Source:Uniprot/SWISSPROT;Acc:Q9NVH2]	2.12109494513892
89	212	H300019571	REST corepressor 3. [Source:Uniprot/SWISSPROT;Acc:Q9P2K3]	2.32236238393967
107	177	H300017348	Zyxin (Zyxin-2). [Source:Uniprot/SWISSPROT;Acc:Q15942]	2.1899168515632
109	174	H200019988	suppressor of variegation 4-20 homolog 1 isoform 1 [Source:RefSeq_peptide;Acc:NP_060105]	2.01970522169133
107	178	OPHSV0400009071	60S ribosomal protein L26. [Source:Uniprot/SWISSPROT;Acc:P61254]	2.02022804164823
89	215	H200015307	UDP-glucuronosyltransferase 2A1 precursor (EC 2.4.1.17). [Source:Uniprot/SWISSPROT;Acc:Q9Y4X1]	3.08250232362871
77	253	OPHSV0400006400	Thioredoxin domain-containing protein 13 precursor. [Source:Uniprot/SWISSPROT;Acc:Q9H1E5]	3.18160376416012
101	196	OPHSV0400012818	-	2.13431013745062
96	207	OPHSV0400004199	-	2.3196911618189
90	221	OPHSV0400011157	-	2.4813809142286
90	222	H300016060	Guanylate cyclase soluble subunit alpha-3 (EC 4.6.1.2) (GCS-alpha-3) (Soluble guanylate cyclase large subunit) (GCS-alpha-1). [Source:Uniprot/SWISSPROT;Acc:Q02108]	2.49492933590091
101	198	OPHSV0400003611	Keratin 19 (Fragment). [Source:Uniprot/SPTREMBL;Acc:A0A4R5]	2.13535867707323
109	186	H300005359	Transmembrane emp24 domain-containing protein 6 precursor. [Source:Uniprot/SWISSPROT;Acc:Q8WW62]	2.18133766826326
76	270	H200017365	-	3.69898796118077
105	196	H200017944	Ras-related protein Rap-2a (RbBP-30). [Source:Uniprot/SWISSPROT;Acc:P10114]	2.37826407273301
108	191	H300001679	-	2.32792660350190
100	208	H200008792	Sorting nexin-6 (TRAF4-associated factor 2). [Source:Uniprot/SWISSPROT;Acc:Q9UNH7]	2.16671261140461
104	201	H300007409	OTTHUMP00000028938. [Source:Uniprot/SPTREMBL;Acc:Q5TH50]	2.10738949475864
95	222	H200009421	Uncharacterized protein C3orf58 precursor. [Source:Uniprot/SWISSPROT;Acc:Q8NDZ4]	2.0261551490743
95	223	H200014265	Uncharacterized protein C8orf46. [Source:Uniprot/SWISSPROT;Acc:Q8TAG6]	2.73689702299886
111	192	H200015875	Protein atonal homolog 1 (Helix-loop-helix protein hATH-1). [Source:Uniprot/SWISSPROT;Acc:Q92858]	2.00081670466678
85	252	H200019111	Zinc finger protein 426. [Source:Uniprot/SWISSPROT;Acc:Q9BUY5]	3.32556148299552
109	197	OPHSV0400004396	Potassium voltage-gated channel subfamily H member 2 (Voltage-gated potassium channel subunit Kv11.1) (Ether-a-go-go-related gene potassium channel 1) (H-ERG) (Erg1) (Ether-a-go-go-related protein 1) (Eag-related protein 1) (eag homolog). [Source:Uniprot/SWISSPROT;Acc:Q12809]	2.21134605923016
94	229	OPHSV0400011171	Myristoylated alanine-rich C-kinase substrate (MARCKS) (Protein kinase C substrate, 80 kDa protein, light chain) (PKCSL) (80K-L protein). [Source:Uniprot/SWISSPROT;Acc:P29966]	3.01798778556372
104	207	H200014335	G-protein coupled receptor 64 precursor (Epididymis-specific protein 6) (He6 receptor). [Source:Uniprot/SWISSPROT;Acc:Q8IZP9]	2.37836457304176
109	198	OPHSV0400010735	Proprotein convertase subtilisin/kexin type 5 precursor (EC 3.4.21.-) (Proprotein convertase PC5) (Subtilisin/kexin-like protease PC5) (PC6) (hPC6). [Source:Uniprot/SWISSPROT;Acc:Q92824]	2.15019602960065
100	216	OPHSV0400001477	-	2.2656698462589
89	243	OPHSV0400012216	-	3.09928533362862
103	210	H300003951	NEDD4-binding protein 1 (N4BP1) (Fragment). [Source:Uniprot/SWISSPROT;Acc:O75113]	2.13627659057814
88	247	H200009036	-	3.4939071743975
96	228	OPHSV0400002661	Mediator of RNA polymerase II transcription subunit 12 (Thyroid hormone receptor-associated protein complex 230 kDa component) (Trap230) (Activator-recruited cofactor 240 kDa component) (ARC240) (CAG repeat protein 45) (OPA-containing protein) (Trinucleot [Source:Uniprot/SWISSPROT;Acc:Q93074]	3.13966098853931
95	231	OPHSV0400004211	Protein CASC5 (Cancer susceptibility candidate gene 5 protein) (ALL1- fused gene from chromosome 15q14) (AF15q14) (D40/AF15q14 protein). [Source:Uniprot/SWISSPROT;Acc:Q8NG31]	2.56078484037055
95	231	OPHSV0400009449	-	2.59801816848545
108	204	H200008877	Mediator of RNA polymerase II transcription subunit 21 (RNA polymerase II holoenzyme component SRB7) (RNAPII complex component SRB7). [Source:Uniprot/SWISSPROT;Acc:Q13503]	2.3215026068124
97	228	OPHSV0400012284	-	2.53255423853195
102	217	OPHSV0400013032	-	2.16859275070854
105	211	OPHSV0400006033	-	2.00039182597411
93	239	H300006831	-	2.79501407940512
107	208	H300016971	Protein kinase C-binding protein 1 (Rack7) (Cutaneous T-cell lymphoma- associated antigen se14-3) (CTCL tumor antigen se14-3) (Zinc finger MYND domain-containing protein 8). [Source:Uniprot/SWISSPROT;Acc:Q9ULU4]	2.07910795203873
86	261	H300013397	citrate lyase beta like [Source:RefSeq_peptide;Acc:NP_612124]	3.77789939045558
108	209	OPHSV0400009755	-	2.11762737789740
102	222	OPHSV0400004870	-	2.34617678569062
94	241	OPHSV0400011769	-	2.62310912983871
86	265	H200019523	Appetite-regulating hormone precursor (Growth hormone secretagogue) (Growth hormone-releasing peptide) (Motilin-related peptide) (M46 protein) [Contains: Ghrelin-27; Ghrelin-28 (Ghrelin); Obestatin]. [Source:Uniprot/SWISSPROT;Acc:Q9UBU3]	3.2715744156642
95	240	H200013357	WD repeat domain 5B [Source:RefSeq_peptide;Acc:NP_061942]	2.58077179895121
108	212	H200004608	Protein TRS85 homolog. [Source:Uniprot/SWISSPROT;Acc:Q9Y2L5]	2.40845291872046
107	214	OPHSV0400003859	Novel protein (Fragment). [Source:Uniprot/SPTREMBL;Acc:Q5TB04]	2.46343465047486
113	205	OPHSV0400011899	-	2.08290261231866
103	225	H300016617	Thy-1 membrane glycoprotein precursor (Thy-1 antigen) (CD90 antigen) (CDw90 antigen). [Source:Uniprot/SWISSPROT;Acc:P04216]	2.71704559850805
118	197	OPHSV0400001367	-	2.38142017256414
114	205	OPHSV0400002880	Keratin-associated protein 6-2. [Source:Uniprot/SWISSPROT;Acc:Q3LI66]	2.24735839291308
112	209	H300000407	-	2.12741247127019
111	212	OPHSV0400008934	Heterogeneous nuclear ribonucleoprotein A1 (Helix-destabilizing protein) (Single-strand RNA-binding protein) (hnRNP core protein A1). [Source:Uniprot/SWISSPROT;Acc:P09651]	2.03324911774523
106	222	H300000131	-	2.31372368594943
95	248	OPHSV0400010312	-	3.15091366137204
51	464	OPHSV0400004686	-	5.29030869615858
112	212	OPHSV0400002317	Actin, cytoplasmic 2 (Gamma-actin). [Source:Uniprot/SWISSPROT;Acc:P63261]	2.14722452456942
83	287	OPHSV0400004842	CDNA FLJ45950 fis, clone PLACE7008136. [Source:Uniprot/SPTREMBL;Acc:Q6ZRZ7]	3.80133124248039
44	544	H200013985	KIAA0391 (KIAA0391), mRNA [Source:RefSeq_dna;Acc:NM_014672]	4.75797254038147
102	236	H300011354	Sorting nexin-3 (Protein SDP3). [Source:Uniprot/SWISSPROT;Acc:O60493]	2.89785915977149
99	244	H300002098	Zinc finger protein 780B. [Source:Uniprot/SWISSPROT;Acc:Q9Y6R6]	3.52279149962742
95	255	H300019110	Protein max (Myc-associated factor X). [Source:Uniprot/SWISSPROT;Acc:P61244]	3.01032679768803
112	217	OPHSV0400008924	-	2.59972164641056
109	225	H200017760	TP53-target gene 5 protein (TP53-inducible gene 5 protein). [Source:Uniprot/SWISSPROT;Acc:Q9Y2B4]	2.32721111559599
122	204	H200021266	Uncharacterized protein C7orf45. [Source:Uniprot/SWISSPROT;Acc:Q8WWF3]	2.18097341524398
113	221	H200004921	membrane-associated guanylate kinase-related 3 isoform 1 [Source:RefSeq_peptide;Acc:NP_066016]	2.18827880174012
110	228	H200019395	Ficolin-3 precursor (Collagen/fibrinogen domain-containing protein 3) (Collagen/fibrinogen domain-containing lectin 3 p35) (Hakata antigen). [Source:Uniprot/SWISSPROT;Acc:O75636]	2.36847758435243
120	209	H200019405	FXYD domain-containing ion transport regulator 5 precursor (Dysadherin). [Source:Uniprot/SWISSPROT;Acc:Q96DB9]	2.03728404930057
110	230	OPHSV0400007552	Novel protein. [Source:Uniprot/SPTREMBL;Acc:Q5VVC0]	2.27052374454099
101	251	H200006613	Neuromedin-B receptor (NMB-R) (Neuromedin-B-preferring bombesin receptor). [Source:Uniprot/SWISSPROT;Acc:P28336]	2.74037498435221
102	250	H200004564	Ubiquitin-like domain-containing CTD phosphatase 1 (EC 3.1.3.16). [Source:Uniprot/SWISSPROT;Acc:Q8WVY7]	2.83933144658083
114	224	H300016518	NAD(P)H dehydrogenase [quinone] 1 (EC 1.6.5.2) (Quinone reductase 1) (NAD(P)H:quinone oxidoreductase 1) (QR1) (DT-diaphorase) (DTD) (Azoreductase) (Phylloquinone reductase) (Menadione reductase). [Source:Uniprot/SWISSPROT;Acc:P15559]	2.01910153752174
104	246	H300019508	prolyl endopeptidase-like isoform E [Source:RefSeq_peptide;Acc:NP_001035844]	2.83166233736419
120	214	OPHSV0400003450	Trace amine-associated receptor 9 (Trace amine receptor 3) (TaR-3). [Source:Uniprot/SWISSPROT;Acc:Q96RI9]	2.32148128773262
108	239	H200018866	alanine-glyoxylate aminotransferase 2-like 2 [Source:RefSeq_peptide;Acc:NP_699204]	2.41095839523104
104	249	H300019096	leukocyte receptor cluster (LRC) member 4 protein [Source:RefSeq_peptide;Acc:NP_077274]	2.69025902397896
105	248	H300019562	Caspase recruitment domain-containing protein 12 (Ice protease- activating factor) (Ipaf) (CARD, LRR, and NACHT-containing protein) (Clan protein). [Source:Uniprot/SWISSPROT;Acc:Q9NPP4]	2.35971123571618
93	282	OPHSV0400009854	-	4.08305619489845
115	229	H200004899	Niban protein. [Source:Uniprot/SWISSPROT;Acc:Q9BZQ8]	2.62022290744590
124	213	OPHSV0400009649	-	2.12775507862958
96	276	OPHSV0400006611	C17orf57 protein. [Source:Uniprot/SPTREMBL;Acc:Q49AG9]	2.89309650587928
111	239	H200017355	Optineurin (Optic neuropathy-inducing protein) (E3-14.7K-interacting protein) (FIP-2) (Huntingtin-interacting protein HYPL) (NEMO-related protein) (Transcription factor IIIA-interacting protein) (TFIIIA- IntP). [Source:Uniprot/SWISSPROT;Acc:Q96CV9]	2.10988133659448
111	239	OPHSV0400005675	-	2.12015724108792
110	242	H300019500	Uveal autoantigen with coiled-coil domains and ankyrin repeats protein. [Source:Uniprot/SWISSPROT;Acc:Q9BZF9]	2.56490516410135
93	288	OPHSV0400012462	-	3.06372554126115
110	244	OPHSV0400001510	-	2.17009545197048
107	251	H2NC000008	Control: Negative- Randomly generated oligo	2.81177672095617
117	231	H300015668	WD repeat protein 81. [Source:Uniprot/SWISSPROT;Acc:Q562E7]	2.05784888293017
120	226	OPHSV0400003379	Structural maintenance of chromosomes protein 1A (SMC1alpha protein) (Sb1.8). [Source:Uniprot/SWISSPROT;Acc:Q14683]	2.04766229635554
113	241	H200009172	High-affinity choline transporter 1 (Solute carrier family 5 member 7) (Hemicholinium-3-sensitive choline transporter) (CHT). [Source:Uniprot/SWISSPROT;Acc:Q9GZV3]	2.11171196370638
104	262	H200013464	COUP transcription factor 1 (COUP-TF1) (COUP-TF I) (V-ERBA-related protein EAR-3). [Source:Uniprot/SWISSPROT;Acc:P10589]	2.63129350250891
115	237	H200017514	Zinc finger protein 224 (Zinc finger protein 27) (Zinc finger protein 233) (Zinc finger protein 255) (Bone marrow zinc finger 2) (BMZF-2) (Zinc finger protein KOX22). [Source:Uniprot/SWISSPROT;Acc:Q9NZL3]	2.03003500313254
115	237	H200020709	Iron-sulfur cluster assembly enzyme ISCU, mitochondrial precursor (NifU-like N-terminal domain-containing protein) (NifU-like protein). [Source:Uniprot/SWISSPROT;Acc:Q9H1K1]	2.04616137523431
121	226	H300021309	Zinc finger protein 507. [Source:Uniprot/SWISSPROT;Acc:Q8TCN5]	2.10943832002009
117	235	OPHSV0400011329	-	2.08036583087138
124	223	H200017699	Small inducible cytokine A28 precursor (CCL28) (Mucosae-associated epithelial chemokine) (MEC) (Protein CCK1). [Source:Uniprot/SWISSPROT;Acc:Q9NRJ3]	2.03025454760307
112	248	OPHSV0400008374	-	2.79342326457623
111	252	OPHSV0400007132	-	2.15424093215489
105	268	OPHSV0400004422	CDNA FLJ25067 fis, clone CBL05133 (OTTHUMP00000030205). [Source:Uniprot/SPTREMBL;Acc:Q96LU1]	2.60415385233261
108	261	H200008099	Zinc finger protein 177. [Source:Uniprot/SWISSPROT;Acc:Q13360]	2.72836742964401
99	286	H300016479	Cadherin-7 precursor. [Source:Uniprot/SWISSPROT;Acc:Q9ULB5]	3.10115004150571
108	263	H300007501	galactosidase, beta 1 like 3 [Source:RefSeq_peptide;Acc:NP_001073876]	2.55608607545029
114	250	H300022606	CASP8 and FADD-like apoptosis regulator precursor (Cellular FLICE-like inhibitory protein) (c-FLIP) (Caspase-eight-related protein) (Casper) (Caspase-like apoptosis regulatory protein) (CLARP) (MACH-related inducer of toxicity) (MRIT) (Caspase homolog) (C [Source:Uniprot/SWISSPROT;Acc:O15519]	2.23554850760718
106	270	OPHSV0400012635	-	2.09818506728860
109	263	OPHSV0400008344	-	2.00659305461314
118	245	OPHSV0400010589	-	2.26058214987318
121	240	H200013064	ATP-binding cassette sub-family G member 5 (Sterolin-1). [Source:Uniprot/SWISSPROT;Acc:Q9H222]	2.16594865624169
112	261	OPHSV0400006012	WD repeat protein 31. [Source:Uniprot/SWISSPROT;Acc:Q8NA23]	2.43715619144785
119	246	OPHSV0400008626	-	2.26621364080052
122	242	OPHSV0400011241	-	2.00022344983736
129	230	H200017778	Four and a half LIM domains protein 5 (FHL-5) (Activator of cAMP- responsive element modulator in testis) (Activator of CREM in testis). [Source:Uniprot/SWISSPROT;Acc:Q5TD97]	2.06561133354007
126	236	H300008513	coiled-coil domain containing 67 [Source:RefSeq_peptide;Acc:NP_857596]	2.23238300193904
124	240	OPHSV0400008302	Syntenin-1 (Syndecan-binding protein 1) (Melanoma differentiation- associated protein 9) (MDA-9) (Scaffold protein Pbp1) (Pro-TGF-alpha cytoplasmic domain-interacting protein 18) (TACIP18). [Source:Uniprot/SWISSPROT;Acc:O00560]	2.46641442143986
122	245	OPHSV0400012824	Zinc finger protein 197 (ZnF20). [Source:Uniprot/SWISSPROT;Acc:O14709]	2.04013277241552
121	248	H200012678	Inhibitor of growth protein 5 (p28ING5). [Source:Uniprot/SWISSPROT;Acc:Q8WYH8]	2.31102285516109
120	255	OPHSV0400003521	Ribonuclease P/MRP protein subunit POP5 (EC 3.1.26.5) (hPop5). [Source:Uniprot/SWISSPROT;Acc:Q969H6]	2.54189575722169
127	241	OPHSV0400008780	-	2.25558325669135
125	246	OPHSV0400010812	-	2.27972341023462
112	275	OPHSV0400004854	-	2.87526308951473
127	243	OPHSV0400008505	-	2.02656476309242
111	281	OPHSV0400002414	-	2.81339676043999
120	264	H200008462	Chondroitin beta-1,4-N-acetylgalactosaminyltransferase 2 (EC 2.4.1.174) (GalNAcT-2) (beta4GalNAcT-2). [Source:Uniprot/SWISSPROT;Acc:Q8N6G5]	2.50226999154069
135	237	H300004901	40S ribosomal protein S4, Y isoform 1. [Source:Uniprot/SWISSPROT;Acc:P22090]	2.24335443458764
121	265	H200010737	RING finger protein 11 (Sid 1669). [Source:Uniprot/SWISSPROT;Acc:Q9Y3C5]	2.423583470125
113	288	H200017616	Complement factor H-related protein 5 precursor (FHR-5). [Source:Uniprot/SWISSPROT;Acc:Q9BXR6]	2.67719814883652
105	311	OPHSV0400001450	MCM3-associated gene antisense protein. [Source:Uniprot/SWISSPROT;Acc:Q9NVU1]	2.73401824687897
127	260	OPHSV0400011452	-	2.83292604815181
133	251	OPHSV0400010914	-	2.33604299855535
111	302	OPHSV0400000673	-	3.19242298093215
127	265	H200008563	ADP-ribosylation factor-like protein 6 (Bardet-Biedl syndrome 3 protein). [Source:Uniprot/SWISSPROT;Acc:Q9H0F7]	2.09097681163947
100	337	OPHSV0400008511	-	2.90458712356246
123	276	OPHSV0400002765	Keratin-associated protein 19-2. [Source:Uniprot/SWISSPROT;Acc:Q3LHN2]	2.28650590046457
131	260	OPHSV0400010707	-	2.49303336210559
132	259	OPHSV0400006998	-	2.87345357295878
122	281	H200005074	Protein FAM50A (Protein XAP-5) (Protein HXC-26). [Source:Uniprot/SWISSPROT;Acc:Q14320]	2.90283828717435
125	277	H200017524	Endoplasmic reticulum mannosyl-oligosaccharide 1,2-alpha-mannosidase (EC 3.2.1.113) (ER alpha-1,2-mannosidase) (Mannosidase alpha class 1B member 1) (Man9GlcNAc2-specific-processing alpha-mannosidase). [Source:Uniprot/SWISSPROT;Acc:Q9UKM7]	2.27630800995961
131	265	H200014618	Proteinase-activated receptor 3 precursor (PAR-3) (Thrombin receptor- like 2) (Coagulation factor II receptor-like 2). [Source:Uniprot/SWISSPROT;Acc:O00254]	2.34348653386349
136	258	OPHSV0400001454	Zinc finger protein 208. [Source:Uniprot/SWISSPROT;Acc:O43345]	2.0807077732623
137	257	H300002132	40S ribosomal protein S27 (Metallopan-stimulin 1) (MPS-1). [Source:Uniprot/SWISSPROT;Acc:P42677]	2.10562398783265
135	262	H200019994	Transmembrane protein 54 (Beta-casein-like protein) (Protein CAC-1). [Source:Uniprot/SWISSPROT;Acc:Q969K7]	2.29985620844186
130	274	OPHSV0400001029	SPS1/STE20-related protein kinase YSK4 (EC 2.7.11.1) (Regulated in COPD, protein kinase). [Source:Uniprot/SWISSPROT;Acc:Q56UN5]	2.54666776719926
139	258	OPHSV0400003261	Sec1 family domain-containing protein 2 (Syntaxin-binding protein 1- like 1). [Source:Uniprot/SWISSPROT;Acc:Q8WU76]	2.13415716615087
127	283	H200007496	Phospholemman precursor (FXYD domain-containing ion transport regulator 1). [Source:Uniprot/SWISSPROT;Acc:O00168]	2.40800779540936
135	267	OPHSV0400011221	-	2.11526562366042
119	306	OPHSV0400003856	-	2.88069144119273
140	261	H300021366	Myotubularin-related protein 3 (EC 3.1.3.48) (FYVE domain-containing dual specificity protein phosphatase 1) (FYVE-DSP1) (Zinc finger FYVE domain-containing protein 10). [Source:Uniprot/SWISSPROT;Acc:Q13615]	2.33922358438508
137	269	OPHSV0400013312	hsa-mir-147 [Source:miRBase;Acc:MI0000262]	2.00068922000546
127	291	OPHSV0400009149	Eukaryotic initiation factor 4A-I (EC 3.6.1.-) (ATP-dependent RNA helicase eIF4A-1) (eIF4A-I) (eIF-4A-I). [Source:Uniprot/SWISSPROT;Acc:P60842]	2.51139415739867
134	276	H200020257	Small breast epithelial mucin precursor (Protein BS106). [Source:Uniprot/SWISSPROT;Acc:Q96DR8]	2.07500556158066
134	276	OPHSV0400006103	Vesicular acetylcholine transporter (VAChT) (Solute carrier family 18 member 3). [Source:Uniprot/SWISSPROT;Acc:Q16572]	2.03345693292080
105	354	H300006293	Bloom syndrome protein (EC 3.6.1.-) (RecQ protein-like 3) (DNA helicase, RecQ-like type 2). [Source:Uniprot/SWISSPROT;Acc:P54132]	3.3067256106664
105	355	H300018576	ESF1 homolog (ABT1-associated protein). [Source:Uniprot/SWISSPROT;Acc:Q9H501]	3.27777147903730
91	411	H300021305	Metallothionein-1E (MT-1E) (Metallothionein-IE) (MT-IE). [Source:Uniprot/SWISSPROT;Acc:P04732]	3.56819292767866
117	320	OPHSV0400001470	-	2.42359367604218
132	285	OPHSV0400002854	-	2.68183752447182
133	284	OPHSV0400011223	-	2.05012390207022
127	299	H300006290	zinc finger protein 808 (ZNF808), mRNA [Source:RefSeq_dna;Acc:NM_001039886]	2.62499749866175
125	305	H300012567	Glutaminase kidney isoform, mitochondrial precursor (EC 3.5.1.2) (GLS) (L-glutamine amidohydrolase) (K-glutaminase). [Source:Uniprot/SWISSPROT;Acc:O94925]	2.63587445295018
155	249	H200012025	Activating signal cointegrator 1 (ASC-1) (Thyroid receptor-interacting protein 4) (TRIP-4). [Source:Uniprot/SWISSPROT;Acc:Q15650]	2.03641223035441
120	323	OPHSV0400004897	MUM1-like protein 1 (Mutated melanoma-associated antigen 1-like protein 1). [Source:Uniprot/SWISSPROT;Acc:Q5H9M0]	2.76479740261128
152	258	H300016597	UDP-N-acetylglucosamine--dolichyl-phosphate N- acetylglucosaminephosphotransferase (EC 2.7.8.15) (GPT) (G1PT) (N- acetylglucosamine-1-phosphate transferase) (GlcNAc-1-P transferase). [Source:Uniprot/SWISSPROT;Acc:Q9H3H5]	2.20913188203064
145	273	OPHSV0400001276	Peroxisomal sarcosine oxidase (EC 1.5.3.1) (PSO) (L-pipecolate oxidase) (EC 1.5.3.7) (L-pipecolic acid oxidase). [Source:Uniprot/SWISSPROT;Acc:Q9P0Z9]	2.07838878233428
129	307	OPHSV0400003454	-	2.83806528778348
136	294	OPHSV0400003717	-	2.02381010925869
105	383	H200017370	-	3.38614711528385
147	275	OPHSV0400006034	-	2.10492079320574
127	320	OPHSV0400009097	-	2.49186844836322
103	395	H300004826	60S ribosomal protein L6 (TAX-responsive enhancer element-binding protein 107) (TAXREB107) (Neoplasm-related protein C140). [Source:Uniprot/SWISSPROT;Acc:Q02878]	3.51592216000989
146	280	H300021095	Homocysteine-responsive endoplasmic reticulum-resident ubiquitin-like domain member 1 protein (Methyl methanesulfonate (MMF)-inducible fragment protein 1). [Source:Uniprot/SWISSPROT;Acc:Q15011]	2.16332370539529
134	307	OPHSV0400009647	-	2.56453605573601
149	277	H300021331	Membrane-bound O-acyltransferase domain-containing protein 1 (EC 2.3.-.-) (O-acyltransferase domain-containing protein 1). [Source:Uniprot/SWISSPROT;Acc:Q6ZNC8]	2.14970957282221
136	305	OPHSV0400003067	1-phosphatidylinositol-4,5-bisphosphate phosphodiesterase beta 1 (EC 3.1.4.11) (Phosphoinositide phospholipase C) (Phospholipase C- beta-1) (PLC-beta-1) (PLC-I) (PLC-154). [Source:Uniprot/SWISSPROT;Acc:Q9NQ66]	2.34514486277248
145	287	H300022684	ATP-dependent RNA helicase DDX54 (EC 3.6.1.-) (DEAD box protein 54) (ATP-dependent RNA helicase DP97). [Source:Uniprot/SWISSPROT;Acc:Q8TDD1]	2.39417000542885
146	286	H300017075	smooth muscle myosin heavy chain 11 isoform SM1-like [Source:RefSeq_peptide;Acc:NP_694539]	2.2752902013978
141	302	OPHSV0400004872	-	2.1003209706191
145	294	H300019223	Dystrophin. [Source:Uniprot/SWISSPROT;Acc:P11532]	2.05612837234865
156	277	OPHSV0400009927	-	2.13680691763605
140	310	H300011683	transcription factor EC isoform b [Source:RefSeq_peptide;Acc:NP_001018068]	2.12102078040650
132	329	OPHSV0400004859	-	2.38914479603260
145	302	H300020733	Homeobox protein PKNOX1 (PBX/knotted homeobox 1) (Homeobox protein PREP-1). [Source:Uniprot/SWISSPROT;Acc:P55347]	2.04162660166308
143	307	OPHSV0400004923	-	2.15764137737204
143	307	OPHSV0400007176	-	2.16417770014111
143	307	OPHSV0400008873	-	2.19563409722531
120	369	OPHSV0400004834	-	2.88472389307434
129	344	H200008057	LysM and putative peptidoglycan-binding domain-containing protein 1. [Source:Uniprot/SWISSPROT;Acc:Q96S90]	2.5496246307096
137	324	OPHSV0400003662	Translationally-controlled tumor protein (TCTP) (p23) (Histamine- releasing factor) (HRF) (Fortilin). [Source:Uniprot/SWISSPROT;Acc:P13693]	2.1285785583118
129	345	OPHSV0400003181	Ribonuclease-like protein 9 precursor. [Source:Uniprot/SWISSPROT;Acc:P60153]	2.72057813892954
148	301	OPHSV0400012916	-	2.04184781707695
140	322	OPHSV0400009807	-	2.43196825904974
140	325	OPHSV0400004878	-	2.33853803669981
150	304	OPHSV0400008946	-	2.24494463451523
151	305	H300000347	apical early endosomal glycoprotein precursor [Source:RefSeq_peptide;Acc:NP_996803]	2.38023005212229
143	324	OPHSV0400009084	-	2.6621634642513
138	337	OPHSV0400001882	FRAS1-related extracellular matrix protein 3 precursor. [Source:Uniprot/SWISSPROT;Acc:P0C091]	2.33398140946752
159	294	OPHSV0400011359	-	2.11481952798909
158	296	H200016629	1-phosphatidylinositol-4,5-bisphosphate phosphodiesterase gamma 1 (EC 3.1.4.11) (Phosphoinositide phospholipase C) (PLC-gamma-1) (Phospholipase C-gamma-1) (PLC-II) (PLC-148). [Source:Uniprot/SWISSPROT;Acc:P19174]	2.19922148452270
154	307	H200013510	Spindle assembly abnormal protein 6 homolog (HsSAS-6). [Source:Uniprot/SWISSPROT;Acc:Q6UVJ0]	2.23024002000373
143	332	OPHSV0400006329	Palmdelphin (Paralemnin-like protein). [Source:Uniprot/SWISSPROT;Acc:Q9NP74]	2.77336092348209
157	305	OPHSV0400005179	Zinc finger protein 100. [Source:Uniprot/SWISSPROT;Acc:Q8IYN0]	2.10860371166092
138	348	OPHSV0400008915	Ankyrin repeat domain-containing protein 20A3. [Source:Uniprot/SWISSPROT;Acc:Q5VUR7]	3.32116316874070
133	364	H300019778	6-phosphofructokinase type C (EC 2.7.1.11) (Phosphofructokinase 1) (Phosphohexokinase) (Phosphofructo-1-kinase isozyme C) (PFK-C) (6- phosphofructokinase, platelet type). [Source:Uniprot/SWISSPROT;Acc:Q01813]	2.24857884219837
143	339	H300019622	Guanine nucleotide-binding protein subunit beta 5 (Transducin beta chain 5) (Gbeta5). [Source:Uniprot/SWISSPROT;Acc:O14775]	2.24437219995945
147	331	H300019901	Rho GTPase activating protein 24 isoform 1 [Source:RefSeq_peptide;Acc:NP_001020787]	2.27167062991686
131	372	OPHSV0400009626	-	3.03225505807765
158	309	OPHSV0400000238	Von Hippel-Lindau disease tumor suppressor (pVHL) (G7 protein). [Source:Uniprot/SWISSPROT;Acc:P40337]	2.53923529764985
111	441	H200010812	phospholipase C, zeta 1 [Source:RefSeq_peptide;Acc:NP_149114]	3.67909004474914
149	333	H200016250	Hook homolog 1 (h-hook1) (hHK1). [Source:Uniprot/SWISSPROT;Acc:Q9UJC3]	2.81741117662293
138	360	H200015368	Chorion-specific transcription factor GCMb (Glial cells missing homolog 2) (GCM motif protein 2) (hGCMb). [Source:Uniprot/SWISSPROT;Acc:O75603]	2.42510729964937
96	518	H200005992	Tubulin-specific chaperone C (Tubulin-folding cofactor C) (CFC). [Source:Uniprot/SWISSPROT;Acc:Q15814]	4.28164934379234
146	341	H200017869	-	2.0495601015171
146	346	H300017405	NCTR3_HUMAN Isoform 3 of O14931 - Homo sapiens (Human) [Source:Uniprot/Varsplic;Acc:O14931-3]	2.35967205719613
156	324	H300005799	KIAA1751 (KIAA1751), mRNA [Source:RefSeq_dna;Acc:NM_001080484]	2.01209752893527
141	361	OPHSV0400012382	-	2.62767234096301
157	325	H300022364	DENN/MADD domain containing 1B [Source:RefSeq_peptide;Acc:NP_659414]	2.17349195194838
163	315	H300010446	hydroxysteroid dehydrogenase like 2 [Source:RefSeq_peptide;Acc:NP_115679]	2.07597857878838
149	345	OPHSV0400011823	BTB/POZ domain-containing protein 7. [Source:Uniprot/SWISSPROT;Acc:Q9P203]	2.45135128407504
153	340	OPHSV0400008866	-	2.38695510708339
130.8	399.5	H300000427	60S acidic ribosomal protein P1. [Source:Uniprot/SWISSPROT;Acc:P05386]	3.11869512024648
152	348	H200001632	KIAA0196 (KIAA0196), mRNA [Source:RefSeq_dna;Acc:NM_014846]	2.24251964215919
133	400	H200017471	Serine/threonine-protein kinase Sgk3 (EC 2.7.11.1) (Serum/glucocorticoid-regulated kinase 3) (Serum/glucocorticoid- regulated kinase-like). [Source:Uniprot/SWISSPROT;Acc:Q96BR1]	3.10236276180240
152	352	OPHSV0400005669	Transducin-like enhancer protein 2 (ESG2). [Source:Uniprot/SWISSPROT;Acc:Q04725]	2.11155303810616
153	350	OPHSV0400003669	fem-1 homolog a [Source:RefSeq_peptide;Acc:NP_061178]	2.01095906837370
156	346	H200019676	Low-density lipoprotein receptor-related protein 11 precursor. [Source:Uniprot/SWISSPROT;Acc:Q86VZ4]	2.23665485538567
140	388	H200018218	Probable polypeptide N-acetylgalactosaminyltransferase 8 (EC 2.4.1.41) (Protein-UDP acetylgalactosaminyltransferase 8) (UDP- GalNAc:polypeptide N-acetylgalactosaminyltransferase 8) (Polypeptide GalNAc transferase 8) (GalNAc-T8) (pp-GaNTase 8). [Source:Uniprot/SWISSPROT;Acc:Q9NY28]	2.74767549747923
159	344	H300002045	Proteasome subunit alpha type 7 (EC 3.4.25.1) (Proteasome subunit RC6- 1) (Proteasome subunit XAPC7). [Source:Uniprot/SWISSPROT;Acc:O14818]	2.51582604473938
153	359	OPHSV0400004106	glycosyltransferase 8 domain containing 1 [Source:RefSeq_peptide;Acc:NP_690909]	2.25733891250638
151	364	H300019384	phosphoglycerate dehydrogenase like 1 [Source:RefSeq_peptide;Acc:NP_808882]	2.26763388799349
151	369	H300005249	High-mobility group nucleosome-binding domain-containing protein 4 (Nonhistone chromosomal protein HMG-17-like 3) (Non-histone chromosomal protein). [Source:Uniprot/SWISSPROT;Acc:O00479]	2.2035089146936
151	371	OPHSV0400007509	-	2.46831032892414
154	365	H300003144	nucleoporin 188kDa [Source:RefSeq_peptide;Acc:NP_056169]	2.50216600630691
168	336	H200019915	Kelch domain-containing protein 7B. [Source:Uniprot/SWISSPROT;Acc:Q96G42]	2.07263491186226
168	336	OPHSV0400004942	DNA-binding protein Ikaros (IKAROS family zinc finger protein 1) (Lymphoid transcription factor LyF-1). [Source:Uniprot/SWISSPROT;Acc:Q13422]	2.06542180235217
165	344	OPHSV0400002779	-	2.09649210412331
175	328	H200000783	cAMP-dependent protein kinase inhibitor gamma (PKI-gamma). [Source:Uniprot/SWISSPROT;Acc:Q9Y2B9]	2.01448797125612
168	343	OPHSV0400008907	-	2.34647420092464
161	360	OPHSV0400011455	-	2.77280127368652
161	362	H300000265	RPL12 protein. [Source:Uniprot/SPTREMBL;Acc:Q6PB27]	2.52747715518374
159	369	H300019725	CREB-regulated transcription coactivator 1 (Transducer of regulated cAMP response element-binding protein 1) (Transducer of CREB protein 1) (Mucoepidermoid carcinoma translocated protein 1). [Source:Uniprot/SWISSPROT;Acc:Q6UUV9]	2.56643352232967
163	362	OPHSV0400003042	Cyclic AMP-dependent transcription factor ATF-3 (Activating transcription factor 3). [Source:Uniprot/SWISSPROT;Acc:P18847]	2.31532989644104
168	352	H200005857	Very low-density lipoprotein receptor precursor (VLDL receptor) (VLDL- R). [Source:Uniprot/SWISSPROT;Acc:P98155]	2.47584313191927
178	334	OPHSV0400009460	Succinyl-CoA ligase [ADP-forming] beta-chain, mitochondrial precursor (EC 6.2.1.5) (Succinyl-CoA synthetase, betaA chain) (SCS-betaA) (ATP- specific succinyl-CoA synthetase subunit beta) (Renal carcinoma antigen NY-REN-39). [Source:Uniprot/SWISSPROT;Acc:Q9P2R7]	2.17784493239851
147	406	H300020699	Protein 4.1 (Band 4.1) (P4.1) (EPB4.1) (4.1R). [Source:Uniprot/SWISSPROT;Acc:P11171]	3.09662300750514
178	342	H300022310	aflatoxin B1 aldehyde reductase 3 [Source:RefSeq_peptide;Acc:NP_957704]	2.05966376229315
177	345	H200004049	Transmembrane protein 51. [Source:Uniprot/SWISSPROT;Acc:Q9NW97]	2.00871455909615
177	345	OPHSV0400007029	Ferritin heavy chain (EC 1.16.3.1) (Ferritin H subunit) (Proliferation-inducing gene 15 protein). [Source:Uniprot/SWISSPROT;Acc:P02794]	2.13076969582098
174	354	OPHSV0400003562	Scavenger receptor class F member 2 precursor (Scavenger receptor expressed by endothelial cells 2 protein) (SREC-II) (SRECRP-1). [Source:Uniprot/SWISSPROT;Acc:Q96GP6]	2.18879038476844
172	359	OPHSV0400006970	HBII-85 small nucleolar RNA [Source:RFAM;Acc:RF00108]	2.15711347528467
169	366	OPHSV0400009793	-	2.08950517424216
186	337	H200012140	Potassium voltage-gated channel subfamily G member 1 (Voltage-gated potassium channel subunit Kv6.1) (kH2). [Source:Uniprot/SWISSPROT;Acc:Q9UIX4]	2.39587970207059
158	400	H200008703	Melanopsin (Opsin-4). [Source:Uniprot/SWISSPROT;Acc:Q9UHM6]	2.16102745337048
187	340	H300003383	Olfactory receptor 10H3. [Source:Uniprot/SWISSPROT;Acc:O60404]	2.06058596848684
166	386	OPHSV0400010201	-	2.34869123059206
145	444	OPHSV0400009813	-	2.68846641779937
156	416	H300017258	Epidermal growth factor receptor precursor (EC 2.7.10.1) (Receptor tyrosine-protein kinase ErbB-1). [Source:Uniprot/SWISSPROT;Acc:P00533]	2.25148193957703
152	429	H300009154	Anaphase-promoting complex subunit CDC26 (Cell division cycle protein 26). [Source:Uniprot/SWISSPROT;Acc:Q8NHZ8]	2.99522359900803
178	367	H200003953	Protein Wnt-6 precursor. [Source:Uniprot/SWISSPROT;Acc:Q9Y6F9]	2.10275065005437
184	356	H200008305	Metabotropic glutamate receptor 4 precursor (mGluR4). [Source:Uniprot/SWISSPROT;Acc:Q14833]	2.09946931791291
181	368	OPHSV0400003356	ubiquitin protein ligase E3B [Source:RefSeq_peptide;Acc:NP_904324]	2.43182509665369
158	423	OPHSV0400011453	-	2.99822345288392
182	368	H300016007	Monocyte to macrophage differentiation factor 2 (Progestin and adipoQ receptor family member X). [Source:Uniprot/SWISSPROT;Acc:Q8IY49]	2.11073401848369
181	374	OPHSV0400004758	-	2.25420571260077
171	397	H300016776	U5 small nuclear ribonucleoprotein 200 kDa helicase (EC 3.6.1.-) (U5 snRNP-specific 200 kDa protein) (U5-200KD) (Activating signal cointegrator 1 complex subunit 3-like 1) (BRR2 homolog). [Source:Uniprot/SWISSPROT;Acc:O75643]	2.48349423714263
134	510	OPHSV0400004956	CDNA FLJ46018 fis, clone SPLEN2017999. [Source:Uniprot/SPTREMBL;Acc:Q6ZRX2]	3.51479823042825
180	383	OPHSV0400003660	-	2.39296178310772
175	395.6	OPHSV0400013401	-	2.04644177026565
150	463	H200003092	AD021 protein (C4orf18 protein) (Hypothetical protein DKFZp434L142). [Source:Uniprot/SPTREMBL;Acc:Q9NYZ0]	2.54311994705484
169	413	OPHSV0400006669	-	2.5715219663544
162	432	OPHSV0400008382	-	2.69062666939870
184	382	OPHSV0400011276	-	2.13101228481193
150	470	OPHSV0400011148	-	2.74362911562171
201	354	H300020166	Oxysterol-binding protein-related protein 1 (OSBP-related protein 1) (ORP-1). [Source:Uniprot/SWISSPROT;Acc:Q9BXW6]	2.01858509353004
184	388	OPHSV0400002539	-	2.05027047148295
154	467	H200019358	Ras-related protein Rab-6C (Rab6-like protein WTH3). [Source:Uniprot/SWISSPROT;Acc:Q9H0N0]	2.75591166131313
170	426	OPHSV0400010621	-	2.32249086745052
196	379	H200009184	-	2.03693817790648
148	510	OPHSV0400001200	-	3.34377253570857
192	395	OPHSV0400002684	-	2.00111790131668
166	460	H300019109	Zinc finger protein 436. [Source:Uniprot/SWISSPROT;Acc:Q9C0F3]	3.06904610746805
194	394	H300015859	Junctophilin-4 (Junctophilin-like 1 protein). [Source:Uniprot/SWISSPROT;Acc:Q96JJ6]	2.10516561009994
176	445	OPHSV0400009825	-	2.21870358434722
203	388	H200005954	Caspase-3 precursor (EC 3.4.22.-) (CASP-3) (Apopain) (Cysteine protease CPP32) (Yama protein) (CPP-32) (SREBP cleavage activity 1) (SCA-1) [Contains: Caspase-3 p17 subunit; Caspase-3 p12 subunit]. [Source:Uniprot/SWISSPROT;Acc:P42574]	2.00274643192628
170	476	OPHSV0400009795	-	2.68464989520147
194	422	H300022018	Nodal modulator 1 precursor (pM5). [Source:Uniprot/SWISSPROT;Acc:Q15155]	2.06397022088198
166	496	H200019126	C1orf142 protein (Fragment). [Source:Uniprot/SPTREMBL;Acc:Q8TB31]	2.68666609038613
197	428	H200013717	Malonyl-CoA decarboxylase, mitochondrial precursor (EC 4.1.1.9) (MCD). [Source:Uniprot/SWISSPROT;Acc:O95822]	2.11877598790713
202	418	H300016564	Chromsome 20 open reading frame 119 (Fragment). [Source:Uniprot/SPTREMBL;Acc:Q4VXT7]	2.01865961005590
218	397	OPHSV0400008552	-	2.14428562134832
186	469	OPHSV0400008970	Eukaryotic translation elongation factor 1 alpha 1 (Fragment). [Source:Uniprot/SPTREMBL;Acc:Q5JR01]	2.32807508604692
198	443	OPHSV0400003138	Protein phosphatase inhibitor 2 (IPP-2). [Source:Uniprot/SWISSPROT;Acc:P41236]	2.04334601651142
169	523	H200015519	Late cornified envelope protein 2B (Late envelope protein 10) (Small proline-rich-like epidermal differentiation complex protein 1B) (Skin- specific protein Xp5). [Source:Uniprot/SWISSPROT;Acc:O14633]	2.62877316223283
166	535	H200004511	Mitochondrial 28S ribosomal protein S36 (S36mt) (MRP-S36). [Source:Uniprot/SWISSPROT;Acc:P82909]	2.75723956073828
209	430	H200009817	DNA-binding protein RFXANK (Regulatory factor X subunit B) (RFX-B) (Ankyrin repeat family A protein 1). [Source:Uniprot/SWISSPROT;Acc:O14593]	2.0377749675173
193	470	H300005671	CDNA FLJ16478 fis, clone BRSTN2013354, highly similar to ETS-related protein PE-1. [Source:Uniprot/SPTREMBL;Acc:Q6ZN32]	2.29228226547484
201	458	OPHSV0400004945	NudC domain-containing protein 2. [Source:Uniprot/SWISSPROT;Acc:Q8WVJ2]	2.75022300223637
165	564	OPHSV0400013055	-	2.86194796170658
105	891	H300019207	ADAMTS-2 precursor (EC 3.4.24.14) (A disintegrin and metalloproteinase with thrombospondin motifs 2) (ADAM-TS 2) (ADAM-TS2) (Procollagen I/II amino propeptide-processing enzyme) (Procollagen I N-proteinase) (PC I-NP) (Procollagen N-endopeptidase) (pNPI). [Source:Uniprot/SWISSPROT;Acc:O95450]	4.35600840646568
208	452	OPHSV0400009806	-	2.32967679568857
175	545	H200015556	protein phosphatase 1, regulatory subunit 12C [Source:RefSeq_peptide;Acc:NP_060077]	2.5501334079321
211	469	OPHSV0400008280	Mitochondrial coiled-coil domain protein 1, mitochondrial precursor. [Source:Uniprot/SWISSPROT;Acc:P59942]	2.05348609326087
202	497	OPHSV0400000530	Protein SSX8. [Source:Uniprot/SWISSPROT;Acc:Q7RTT4]	2.03741057735581
179	567	OPHSV0400012456	-	2.33095016958985
208	490	OPHSV0400011287	-	2.05756775721706
213	479	H200006759	Growth arrest and DNA-damage-inducible protein GADD45 alpha (DNA- damage-inducible transcript 1) (DDIT1). [Source:Uniprot/SWISSPROT;Acc:P24522]	2.02462037506079
216	486	OPHSV0400004921	Esophagus cancer-related gene-2 interaction susceptibility protein (Fragment). [Source:Uniprot/SPTREMBL;Acc:Q8IZW4]	2.10514821442523
202	533	H300004357	Casein kinase I isoform alpha-like (EC 2.7.11.1) (CKI-alpha-like) (CK1). [Source:Uniprot/SWISSPROT;Acc:Q8N752]	2.44596852979538
201	560	H300015493	Proteasome subunit beta type 8 precursor (EC 3.4.25.1) (Proteasome component C13) (Macropain subunit C13) (Multicatalytic endopeptidase complex subunit C13). [Source:Uniprot/SWISSPROT;Acc:P28062]	2.23563237868059
206	550	OPHSV0400002533	-	2.11990328644696
213	533	OPHSV0400004947	MGC4836 protein. [Source:Uniprot/SPTREMBL;Acc:Q6PID2]	2.00274270447227
228	508	H200012652	Tektin-2 (Testicular tektin) (Tektin-t) (Testicular tektin B1-like protein) (Tektin-B1) (TEKTB1). [Source:Uniprot/SWISSPROT;Acc:Q9UIF3]	2.03088090819713
221	527	H200018026	-	2.47987677465875
151	784	H200006035	5,6-dihydroxyindole-2-carboxylic acid oxidase precursor (EC 1.14.18.-) (DHICA oxidase) (Tyrosinase-related protein 1) (TRP-1) (TRP1) (TRP) (Catalase B) (Glycoprotein 75) (Melanoma antigen gp75). [Source:Uniprot/SWISSPROT;Acc:P17643]	3.04415716310667
226	530	OPHSV0400005806	NADH-ubiquinone oxidoreductase chain 2 (EC 1.6.5.3) (NADH dehydrogenase subunit 2). [Source:Uniprot/SWISSPROT;Acc:P03891]	2.05964838607708
239	505	OPHSV0400009362	-	2.03318216043869
236	523	H200016079	Histone H1.4 (Histone H1b). [Source:Uniprot/SWISSPROT;Acc:P10412]	2.04665531801258
236	528	H300016777	Partner and localizer of BRCA2. [Source:Uniprot/SWISSPROT;Acc:Q86YC2]	2.14655132926676
244	514	H200014605	similar to CG17293-PA (LOC441891), mRNA [Source:RefSeq_dna;Acc:XR_018599]	2.20052555831752
222	574	H200013043	meiosis-specific nuclear structural protein 1 [Source:RefSeq_peptide;Acc:NP_060835]	2.03710609084159
222	578	H200007840	Hydroxyindole O-methyltransferase (EC 2.1.1.4) (HIOMT) (Acetylserotonin O-methyltransferase) (ASMT). [Source:Uniprot/SWISSPROT;Acc:P46597]	2.05237148940937
214	609	OPHSV0400012068	-	2.40608764672478
232	563	OPHSV0400000051	NF-kappa-B-activating protein. [Source:Uniprot/SWISSPROT;Acc:Q8N5F7]	2.17423388192141
241	586	H300019190	C1q domain containing 1 isoform 2 [Source:RefSeq_peptide;Acc:NP_076414]	2.18526375347278
226	631	H200006754	Keratin, type I cytoskeletal 15 (Cytokeratin-15) (CK-15) (Keratin-15) (K15). [Source:Uniprot/SWISSPROT;Acc:P19012]	2.42232509447598
236	610	OPHSV0400008098	-	2.59169334598985
247	586	H200005394	intestine-specific homeobox [Source:RefSeq_peptide;Acc:NP_001008494]	2.44499591589643
232	630	OPHSV0400006534	Histone H2A type 1-H. [Source:Uniprot/SWISSPROT;Acc:Q96KK5]	2.58602912666881
265	559	H200016096	Oncostatin-M precursor (OSM). [Source:Uniprot/SWISSPROT;Acc:P13725]	2.06306406018868
268	567	H300005215	-	2.01202715847022
220	700	H200001233	T-complex protein 1 subunit beta (TCP-1-beta) (CCT-beta). [Source:Uniprot/SWISSPROT;Acc:P78371]	2.80352924607538
263	616	OPHSV0400011140	-	2.28589146537810
263	620	OPHSV0400003641	zinc finger protein 532 [Source:RefSeq_peptide;Acc:NP_060651]	2.25357308994099
252	667	H300012879	Acetylcholine receptor subunit alpha precursor. [Source:Uniprot/SWISSPROT;Acc:P02708]	2.16444947717982
247	682	H300021937	Diacylglycerol kinase beta (EC 2.7.1.107) (Diglyceride kinase beta) (DGK-beta) (DAG kinase beta) (90 kDa diacylglycerol kinase). [Source:Uniprot/SWISSPROT;Acc:Q9Y6T7]	2.27930969933837
273	668	H200008546	Protein ariadne-1 homolog (ARI-1) (Ubiquitin-conjugating enzyme E2- binding protein 1) (UbcH7-binding protein) (UbcM4-interacting protein) (HHARI) (H7-AP2) (MOP-6). [Source:Uniprot/SWISSPROT;Acc:Q9Y4X5]	2.09889841182476
154	1200	H200001289	Monoglyceride lipase (EC 3.1.1.23) (MGL) (HU-K5) (Lysophospholipase homolog) (Lysophospholipase-like). [Source:Uniprot/SWISSPROT;Acc:Q99685]	3.61284269209121
271	737	OPHSV0400007193	-	2.20490665497356
252	825	OPHSV0400002408	-	2.47347140599934
280	749	H300001196	Proline-rich protein 4 precursor (Lacrimal proline-rich protein) (Nasopharyngeal carcinoma-associated proline-rich protein 4). [Source:Uniprot/SWISSPROT;Acc:Q16378]	2.23842326362243
287	761	OPHSV0400011971	-	2.35535013963431
284	775	H200009400	coiled-coil domain containing 92 [Source:RefSeq_peptide;Acc:NP_079416]	2.43076827918113
297	772	H300017260	-	2.07784368260994
315	760	H200001665	Positive cofactor 2 glutamine/Q-rich-associated protein (PC2 glutamine/Q-rich-associated protein) (TPA-inducible gene 1 protein) (TIG-1) (Activator-recruited cofactor 105 kDa component) (ARC105) (CTG repeat protein 7a). [Source:Uniprot/SWISSPROT;Acc:Q96RN5]	2.14454387015747
301	809	H300003905	Olfactory receptor 5AK2. [Source:Uniprot/SWISSPROT;Acc:Q8NH90]	2.03685921684725
332	755.8	H300004068	60S ribosomal protein L41 (HG12). [Source:Uniprot/SWISSPROT;Acc:P62945]	2.14151623938224
227	1117	H300008608	-	2.65909296499101
319	818	H200017709	Collagen alpha-1(VIII) chain precursor (Endothelial collagen). [Source:Uniprot/SWISSPROT;Acc:P27658]	2.04738541944424
223	1193	H200001220	Calcium-binding protein 39 (Protein Mo25). [Source:Uniprot/SWISSPROT;Acc:Q9Y376]	3.31210717627488
311	876	H200004121	Acylphosphatase-2 (EC 3.6.1.7) (Acylphosphate phosphohydrolase 2) (Acylphosphatase, muscle type isozyme). [Source:Uniprot/SWISSPROT;Acc:P14621]	2.19464133694799
229	1241	H200004479	Mitotic checkpoint protein BUB3. [Source:Uniprot/SWISSPROT;Acc:O43684]	3.53907393180101
355	806	OPHSV0400004882	Transcription elongation factor A protein-like 7 (TCEA-like protein 7) (Transcription elongation factor S-II protein-like 7). [Source:Uniprot/SWISSPROT;Acc:Q9BRU2]	2.10713960566694
311	931	H300021960	kynurenine aminotransferase III isoform 1 [Source:RefSeq_peptide;Acc:NP_001008661]	2.29337786646996
262	1131	H300018881	Hydroxymethylglutaryl-CoA synthase, cytoplasmic (EC 2.3.3.10) (HMG-CoA synthase) (3-hydroxy-3-methylglutaryl coenzyme A synthase). [Source:Uniprot/SWISSPROT;Acc:Q01581]	2.56510418566415
316	964	OPHSV0400012140	-	2.17924048514352
323	962	H300000180	-	2.17252037184214
356	918	H200019173	Son of sevenless homolog 1 (SOS-1). [Source:Uniprot/SWISSPROT;Acc:Q07889]	2.01100585937492
387	1024	H300018858	Protein G7c precursor. [Source:Uniprot/SWISSPROT;Acc:Q9Y334]	2.00317735033869
385	1062	OPHSV0400004566	Regulator of G-protein signaling 6 (RGS6) (S914). [Source:Uniprot/SWISSPROT;Acc:P49758]	2.04106078255369
331	1262	OPHSV0400001856	-	2.60020668788204
323	1299	H300008324	abhydrolase domain containing 10 [Source:RefSeq_peptide;Acc:NP_060864]	2.65222647826592
339	1238	OPHSV0400012513	-	2.43248453090043
355	1261	OPHSV0400007110	abnormal cell LINeage LIN-41 [Source:RefSeq_peptide;Acc:NP_001034200]	2.61472952408352
287	1590	RN_CONTROL_09	Control: Negative- Randomly generated oligo	2.96867016934201
360	1303	OPHSV0400009578	-	2.23345700072831
356	1509	H300010894	-	2.44319774472588
451	1221	OPHSV0400012930	-	2.05963967456278
451	1246	OPHSV0400003415	-	2.0584201747711
381	1513	H200008116	Dual specificity tyrosine-phosphorylation-regulated kinase 2 (EC 2.7.12.1). [Source:Uniprot/SWISSPROT;Acc:Q92630]	2.45406281703293
425	1498	OPHSV0400009373	-	2.23907358679137
443	1500	OPHSV0400008877	-	2.07488207704433
399	2013	H300008107	Follicular dendritic cell secreted peptide precursor (FDC-SP) (FDC secreted protein). [Source:Uniprot/SWISSPROT;Acc:Q8NFU4]	2.51457763446789
475	1775	OPHSV0400001316	-	2.17221602336186
510	1881	OPHSV0400000228	High mobility group protein HMG1 (High mobility group 1 protein) (Fragment). [Source:Uniprot/SPTREMBL;Acc:Q9NYD7]	2.04623108813105
521	2020	H300021099	Pre-B-cell leukemia transcription factor 3 (Homeobox protein PBX3). [Source:Uniprot/SWISSPROT;Acc:P40426]	2.28714186616637
589	1882	OPHSV0400000745	THO complex subunit 3 (Tho3) (TEX1 homolog). [Source:Uniprot/SWISSPROT;Acc:Q96J01]	2.31347887584542
629	2026	OPHSV0400006295	-	2.43802358022762
572	2530	H300021524	-	2.07183479031408
700	2322	OPHSV0400002111	family with sequence similarity 113, member B (FAM113B), mRNA [Source:RefSeq_dna;Acc:NM_138371]	2.00149903613396
553	2988	OPHSV0400011352	-	2.77117968381385
666	2562	H300003055	CDNA FLJ12988 fis, clone NT2RP3000080. [Source:Uniprot/SPTREMBL;Acc:Q9H960]	2.03787449853504
518	3999	OPHSV0400001430	similar to importin alpha 1b (LOC402569), misc RNA [Source:RefSeq_dna;Acc:XR_015688]	2.50855320150490
707	3029	OPHSV0400011699	-	2.20956860907053
612	4728	H200007122	Multiple coagulation factor deficiency protein 2 precursor (Neural stem cell-derived neuronal survival protein). [Source:Uniprot/SWISSPROT;Acc:Q8NI22]	2.99794869007998
1147	4712	H300006313	Tripartite motif-containing protein 15 (Zinc finger protein B7) (RING finger protein 93) (Zinc finger protein 178). [Source:Uniprot/SWISSPROT;Acc:Q9C019]	2.3865195548431
1246	5117	H300020806	BTB/POZ domain-containing protein 12. [Source:Uniprot/SWISSPROT;Acc:Q8IY92]	2.07161235512956
1290	4982	H300022258	Serologically defined colon cancer antigen 8 (Centrosomal colon cancer autoantigen protein) (hCCCAP) (Antigen NY-CO-8). [Source:Uniprot/SWISSPROT;Acc:Q86SQ7]	2.02402992183614
1216	5882	H300020909	Phosphatidylinositol-glycan biosynthesis class X protein precursor (PIG-X). [Source:Uniprot/SWISSPROT;Acc:Q8TBF5]	2.10854175866027
1481	5145	OPHSV0400005017	RING finger protein 37 (Ubiquitin-conjugating enzyme 7-interacting protein 5) (U-box domain-containing protein 5). [Source:Uniprot/SWISSPROT;Acc:O94941]	2.03979499285959
1494	5706	H200007311	Solute carrier family 25 member 44. [Source:Uniprot/SWISSPROT;Acc:Q96H78]	2.06368137587475
1624	7723	H300011782	Syntaxin-binding protein 2 (Unc-18 homolog 2) (Unc-18B) (Unc18-2). [Source:Uniprot/SWISSPROT;Acc:Q15833]	2.05155405183503
1765	9214	H300022011	Rho guanine nucleotide exchange factor 1 (p115-RhoGEF) (p115RhoGEF) (115 kDa guanine nucleotide exchange factor) (Sub1.5). [Source:Uniprot/SWISSPROT;Acc:Q92888]	2.12234203825119
2468	11142	H300015176	Glutamate carboxypeptidase 2 (EC 3.4.17.21) (Glutamate carboxypeptidase II) (Membrane glutamate carboxypeptidase) (mGCP) (N- acetylated-alpha-linked acidic dipeptidase I) (NAALADase I) (Pteroylpoly-gamma-glutamate carboxypeptidase) (Folylpoly-gamma- gluta [Source:Uniprot/SWISSPROT;Acc:Q04609]	2.08835541807870
3363	11294	OPHSV0400001676	cytokeratin associated protein (LOC389816), mRNA [Source:RefSeq_dna;Acc:NM_001013653]	2.00745311255084
3381	13125	H300010392	Dehydrogenase/reductase SDR family member 9 precursor (EC 1.1.-.-) (3- alpha hydroxysteroid dehydrogenase) (3alpha-HSD) (RDH-E2) (Short-chain dehydrogenase/reductase retSDR8) (NADP-dependent retinol dehydrogenase/reductase) (RDHL). [Source:Uniprot/SWISSPROT;Acc:Q9BPW9]	2.09113280345777
3771	14754	OPHSV0400000018	Max-binding protein MNT (Protein ROX) (Myc antagonist MNT). [Source:Uniprot/SWISSPROT;Acc:Q99583]	2.16026660941520
4159	19471	H300012658	-	2.00493430140449
5020	19350	H200003225	Alpha-2,8-sialyltransferase 8E (EC 2.4.99.-) (ST8Sia V). [Source:Uniprot/SWISSPROT;Acc:O15466]	2.07223382763595
5604	18766	H200003310	Low-density lipoprotein receptor-related protein 6 precursor. [Source:Uniprot/SWISSPROT;Acc:O75581]	2.14202106624268
6156	22389	OPHSV0400005211	-	2.08763876199717
5520	27956	H200015007	zinc finger and BTB domain containing 47 (ZBTB47), mRNA [Source:RefSeq_dna;Acc:NM_145166]	2.38386162982937
6558	32083	H200013996	Obscurin-like protein 1 precursor. [Source:Uniprot/SWISSPROT;Acc:O75147]	2.69974475166692
7434	32422	H200003910	endo-beta-N-acetylglucosaminidase [Source:RefSeq_peptide;Acc:NP_001036038]	2.30443782819513
8312	33468	OPHSV0400011749	-	2.28165989419980
7927	35214	H300022220	Coiled-coil domain-containing protein 7. [Source:Uniprot/SWISSPROT;Acc:Q96M83]	2.4932453052057
9279	30137	OPHSV0400005609	-	2.00815338454473
9672	31503	H300014750	Filamin-binding LIM protein 1 (FBLP-1) (Mitogen-inducible 2- interacting protein) (MIG2-interacting protein) (Migfilin). [Source:Uniprot/SWISSPROT;Acc:Q8WUP2]	2.69289489120462
11451	27307	OPHSV0400002306	Nucleophosmin (NPM) (Nucleolar phosphoprotein B23) (Numatrin) (Nucleolar protein NO38). [Source:Uniprot/SWISSPROT;Acc:P06748]	2.0216607942534
8622	42086	OPHSV0400005112	-	2.75198313331344
9852	41781	OPHSV0400007041	-	2.44670881263139
11363	40222	H300009243	Uncharacterized protein RUNDC2B. [Source:Uniprot/SWISSPROT;Acc:Q8IUI4]	2.14894670899388
12646	43273	OPHSV0400007013	-	2.09882603317355
14805	46575	OPHSV0400007652	-	2.10785182836089
14709	55848	H200012859	Tetraspanin-9 (Tspan-9) (Tetraspan NET-5). [Source:Uniprot/SWISSPROT;Acc:O75954]	2.54897419967990
16626	51102	H300019843	Tetratricopeptide repeat protein 7A (TPR repeat protein 7A). [Source:Uniprot/SWISSPROT;Acc:Q9ULT0]	2.21714796189050
19289	51955	H200013710	-	2.37976822445959
18759	67262	OPHSV0400010267	Leucine-rich repeat-containing protein 52 precursor. [Source:Uniprot/SWISSPROT;Acc:Q8N7C0]	3.07145519805407
21965	62724	H300021958	Cytosolic phospholipase A2 beta (EC 3.1.1.4) (cPLA2-beta) (Phospholipase A2 group IVB). [Source:Uniprot/SWISSPROT;Acc:O95712]	2.31281812365856
24392	73809	H300018394	suppression of tumorigenicity 7-like isoform 3 [Source:RefSeq_peptide;Acc:NP_620056]	2.89098275408095
